# Supplementary material for: Identification of Histopathological Criteria for the Diagnosis of Canine Cutaneous Progressive Angiomatosis
Source: Vet Sci. 2022 Jul 5;9(7):340. doi: 10.3390/vetsci9070340 (PMC9318656; doi:10.3390/vetsci9070340)
Supplement: Supplementary file 1 [file vetsci-09-00340-s001.zip]

Archive with 1 entries (1 files):
- vetsci-1782321-supplementary.xlsx
