# Supplementary material for: Identification of Histopathological Criteria for the Diagnosis of Canine Cutaneous Progressive Angiomatosis
Source: Vet Sci. 2022 Jul 5;9(7):340. doi: 10.3390/vetsci9070340 (PMC9318656; doi:10.3390/vetsci9070340)
Supplement: Supplementary file 1 [file vetsci-09-00340-s001.zip › vetsci-1782321-supplementary.xlsx]

## Sheet: S1 - CPA scoring
	1		2		3			4			5					6					7	8	9		10	11
CASE	Localization		Margin		Type of growth			Interposed tissue			Type of vessel				Final prevalent type	Endothelium					Shunt	Malformation	Secondary alterations		Bone invasion	Nerves
	Dermis	Subcutis	well defined	infiltrative	endopapillary	lobular	solid	Adnexa	Connective	Fat	Arthery	Vein	Capillary	Lymphatic		Flat	Prominent	Piling up	Mitosis/10HPF	Atypia			Thrombi	Necrosis
1	1	1	0	1	1	0	0	1	0	0	1	1	1	1	arteriovenous-cavernous	1	0	0	0	0	0	0	0	0	0	1
2	0	1	0	1	1	0	0	0	1	0	1	1	1	0	cavernous	1	1	0	0	0	0	0	1	0	0	0
3	1	0	0	1	0	1	0	1	0	0	1	1	1	1	capillary	1	1	0	0	0	0	0	0	0	0	0
4	0	1	0	1	1	1	0	0	1	0	1	1	1	0	arteriovenous	1	0	0	0	0	0	0	1	0	0	1
5	1	0	0	1	0	1	0	1	1	0	1	1	1	0	arteriovenous-cavernous	1	0	0	0	0	0	1	1	0	0	0
6	0	1	0	1	1	0	0	1	1	0	1	1	1	1	arteriovenous-cavernous	1	0	0	0	0	1	0	1	0	0	1
7	0	1	0	1	1	0	0	1	1	0	1	1	1	0	cavernous	1	0	0	0	0	0	0	1	0	0	0
8	1	1	0	1	0	1	0	1	1	0	1	1	0	0	capillary	1	0	0	0	0	0	0	0	0	0	1
9	1	1	0	1	0	1	0	1	1	1	1	1	1	0	arteriovenous	1	0	0	0	0	0	1	0	0	0	1
10	0	1	0	1	0	1	0	0	1	0	1	1	1	1	arteriovenous	1	0	0	0	0	1	1	0	0	0	0
11	1	0	0	1	0	1	0	1	1	1	1	1	1	1	capillary	1	1	0	0	0	0	0	0	0	0	1
12	0	1	0	1	0	1	0	1	0	0	1	1	1	0	capillary	1	0	0	0	0	0	1	0	0	0	1
13	1	1	0	1	0	1	0	1	1	0	1	1	0	1	arteriovenous	1	0	0	0	0	0	1	0	0	0	1
14	1	1	0	1	0	1	0	1	1	0	1	1	1	1	capillary	1	1	0	0	0	0	0	0	0	0	1
15	1	1	0	1	0	1	0	0	1	0	1	1	1	1	arteriovenous	1	0	0	0	0	0	1	0	0	0	1
16	1	1	0	1	1	1	0	0	1	0	1	1	0	0	arteriovenous-cavernous	1	0	0	0	0	1	0	1	0	0	1
17	1	1	0	1	0	1	0	1	1	0	0	1	1	0	capillary	1	0	0	0	0	0	0	0	0	0	1
18	1	1	0	1	0	1	0	1	1	1	1	1	1	0	arteriovenous	1	0	0	0	0	0	1	0	0	0	1
19	1	1	0	1	1	1	0	0	1	0	1	1	1	0	capillary-cavernous	1	0	0	0	0	0	0	1	0	0	1
20	0	1	0	1	0	1	0	0	1	1	1	1	1	0	arteriovenous	1	0	0	0	0	0	0	0	0	0	0
21	1	1	0	1	0	1	0	1	1	0	1	1	1	0	arteriovenous	1	0	0	0	0	0	1	0	0	0	1
22	1	1	0	1	0	1	0	1	1	0	1	1	1	0	arteriovenous	1	0	0	0	0	0	1	0	0	0	0
23	1	1	0	1	1	1	0	1	1	0	1	1	1	0	arteriovenous	1	0	0	0	0	1	1	0	0	0	1
24	1	1	0	1	0	1	0	1	1	1	1	1	1	0	capillary	1	0	0	0	0	0	1	0	0	0	1
25	1	0	0	1	0	1	0	1	1	0	1	1	1	0	capillary	1	0	0	0	0	0	0	0	0	0	0
26	1	1	0	1	0	1	0	1	1	1	1	1	1	0	capillary	1	0	0	0	0	0	1	0	0	0	1
27	1	1	0	1	0	1	0	1	1	1	1	1	1	1	arteriovenous	1	0	0	0	0	0	1	0	0	0	1
28	0	1	0	1	0	1	0	0	1	0	1	1	1	0	arteriovenous	1	0	0	0	0	0	1	0	0	1	1

## Sheet: S2 - Hemangiosarcoma scoring
	1		2		3			4			5				6					7	8	9		10
	LOCATION		Margin		Type of growth			Interposed tissue			Type of vessel				Endothelium			Mitosis/10HPF	Atypia	Shunt	Malformation	Secondary alterations		Nerves
	Dermis	Subcutis	Well defined	Infiltrative	Channel-Lacunae	Lobular	Solid	Adnexa	Connective	Fat	Arthery	Vein	Capillary	Lymphatic	Flay	Prominent	Piling up					thrombi	necrosis
1	0	1	0	1	1	0	1	0	0	0	0	0	1	0	0	1	0	4	1	0	0	0	1	0
2	1	0	1	0	1	1	1	1	0	0	0	0	1	0	0	1	0	26	1	0	0	0	0	0
3	0	1	1	0	1	0	0	0	0	0	0	0	1	0	0	1	0	15	1	0	0	0	0	0
4	0	1	0	1	1	0	0	0	0	0	0	0	1	0	0	1	0	13	1	0	0	0	0	0
5	1	0	0	1	1	0	0	1	0	0	0	0	1	0	0	1	0	6	1	0	0	0	0	0
6	1	1	0	1	1	0	1	0	0	0	0	0	1	0	0	1	0	10	1	0	0	1	1	0
7	1	1	0	1	1	1	0	0	0	0	0	0	1	0	0	1	0	15	1	0	0	1	0	0
8	1	0	0	1	1	0	1	0	0	0	0	0	1	0	0	1	0	58	1	0	0	1	0	0
9	1	0	0	1	1	0	1	0	0	0	0	0	1	0	0	1	0	11	1	0	0	0	0	0
10	0	1	0	1	1	0	0	0	1	0	0	0	1	0	0	1	1	6	1	0	0	0	0	0
11	1	0	0	1	1	0	1	0	0	0	0	0	1	0	0	1	1	4	1	0	0	0	0	0
Legend: SC sbcutaneous tissue, Ad adnexa, Conn connective tissue, Musc muscle, A arthery, V vein, C capillary, L lymphatic
